# Supplementary material for: Plasma Polyamine Biomarker Panels: Agmatine in Support of Prostate Cancer Diagnosis
Source: Biomolecules. 2022 Mar 29;12(4):514. doi: 10.3390/biom12040514 (PMC9024899; doi:10.3390/biom12040514)
Supplement: Supplementary file 1 [file biomolecules-12-00514-s001.zip]

Archive with 1 entries (1 files):
- biomolecules-1596485-supplementary.pdf
